# Supplementary material for: 0.33g mitigates muscle atrophy while 0.67g preserves muscle function and myofiber type composition in mice during spaceflight
Source: Sci Adv. 2026 Mar 13;12(11):eaed2258. doi: 10.1126/sciadv.aed2258 (PMC12985678; doi:10.1126/sciadv.aed2258)
Supplement: Supplementary file 2 — Data S1 [file sciadv.aed2258_data_s1.zip › aed2258_data_s1.xlsx]

## Sheet: Sheet 1
	GC_1	GC_2	GC_3	GC_4	GC_5	GC_6	GC_7	GC_8	GC_9	GC_10	GC_11	GC_12	1G_1	1G_2	1G_3	1G_4	1G_5	1G_6	0.67G_2	0.67G_4	0.67G_5	0.67G_6	0.33G_4	0.33G_5	0.33G_6	µG_3	µG_5	µG_6
2-Aminobutyrate	7.2	5.2	3.2	6	6.8	5.6	4	4	2.4	1.6	2.8	5.2	3.6	5.2	6.8	4	2.8	4.4	5.2	5.6	4	6.4	5.6	5.6	16.8	7.2	12.4	5.2
2-Hydroxybutyrate	20	17.6	14.4	18	14.8	12.8	14.4	12.4	11.6	12	13.6	13.6	12	12.8	13.6	14.4	7.6	8.4	15.6	9.2	6.4	6.8	10.8	10	24	15.2	6.4	8.4
2-Oxoisocaproate	7.6	7.6	7.2	10.8	8.8	6.4	7.2	8	8	7.2	8.4	7.6	5.6	8.4	14	7.6	10.8	8.8	11.6	10.8	8.4	7.6	11.2	8.8	9.2	13.2	9.2	16
3-Hydroxybutyrate	208.4	225.2	215.6	247.2	246	248.8	251.2	235.6	216.4	262	220.8	203.2	225.2	313.6	286.8	182.8	227.2	173.2	424.4	402.8	152.8	146	184	142	154.4	177.6	116	133.2
3-Hydroxyisobutyrate	54.4	52.4	44	55.6	43.2	36.4	40.4	42.8	36	38.8	34.8	40	46.8	61.2	59.2	39.2	30	32	30	46	27.6	24	37.6	40.4	34	56	30.8	39.2
3-Methyl-2-oxovalerate	10.4	13.2	12.8	12.8	14	11.6	10	14.8	14	13.6	12	12.8	11.2	11.2	16.4	10.8	16.8	14	15.6	16	12	10.4	15.2	15.6	17.6	21.2	11.6	24
3-methyl-2-oxobutyric acid	8.4	7.2	6.8	8	7.6	7.2	7.6	8.4	8.4	8	6.8	8.4	8	8.8	9.2	9.2	9.2	8	9.2	11.2	8.4	6.4	11.2	8.8	10.8	12.8	7.2	12.8
Acetate	313.6	232.8	214.8	347.6	335.6	288	290	173.2	307.2	359.6	360.4	278.8	292	220.4	218.4	408.8	214.8	290.4	146.8	243.2	253.2	161.6	143.2	175.6	138	154	208	62.4
Acetoacetate	42	38.8	40.8	28	36.8	38.4	29.2	27.2	28.4	37.2	14	22.4	30.8	39.6	30.4	30	40	33.2	62.8	75.2	33.2	33.6	36	26.8	25.6	38.8	28.8	13.2
Acetone	26	25.6	22	26.4	28.4	22	20.4	23.6	24.4	25.6	16.8	16	22	29.2	32.4	29.2	34	20.8	36	43.2	17.2	21.2	16	12.8	18.8	25.2	17.2	10.4
Alanine	583.6	703.2	640.4	746.8	800	716.4	588	782.8	696	632.8	697.2	663.2	630.8	716.4	1070	812	759.6	758.4	480.8	783.6	818.8	739.2	525.2	778.8	616	615.6	800	928
Arginine	84.8	63.6	74	92	90.4	70	73.2	74.4	79.6	41.6	51.2	78.8	66	57.6	86.8	73.6	88.4	80.8	27.2	20.8	79.6	98	63.2	54	95.6	60.8	131.2	121.2
Asparagine	48.8	65.2	54.8	76	79.6	63.6	46	59.6	64.4	58.4	57.2	55.6	55.6	58	93.6	96.8	62.4	60	57.6	52.4	70.4	62	42	52.8	51.6	55.6	68	67.2
Betaine	94.4	83.6	71.2	98	106.8	94.8	75.2	71.6	79.2	84	121.2	96	65.2	85.2	94	134	75.2	80	61.2	79.2	82.4	72.8	60	60.4	49.6	56	57.6	76.8
Carnitine	38.4	23.6	21.2	56.8	43.2	36.8	35.6	28.8	40	32.4	32	33.6	31.2	30.8	28.4	44	31.6	40	24.8	46.4	44.4	31.2	40.4	35.6	35.2	40.8	41.2	37.2
Citrate	206	239.6	243.6	205.2	202.8	188	203.2	258.8	182.4	203.2	213.6	204.4	229.2	210.4	216.4	184.8	179.6	184.4	148.4	180.8	176	151.2	229.6	195.2	161.2	185.2	170	221.6
Creatine	82.8	80.4	77.6	80.8	94	75.6	80.8	103.6	56.8	62	96	74	99.2	106.8	118.4	75.6	68.8	88.4	106.4	102.8	97.6	99.6	137.2	115.6	124.8	104.8	108.4	145.2
Creatinine	6.8	5.6	4	4.8	5.6	4.8	5.2	4.8	2.8	4.4	4	4.8	4	7.2	5.6	2.8	5.6	6	6	6	4.4	6	5.2	6.4	6.8	6	4.8	6
Cysteine	68.8	100.4	71.2	79.6	85.6	56.4	72.4	94.4	36.8	37.2	50.4	60.4	107.2	82.8	94	88.4	44.4	46.8	72	55.6	61.2	29.2	82.8	72.4	34	62.4	59.6	71.2
Formate	36.8	40.8	35.2	36.8	35.6	40.8	39.2	38	34.8	38	38.4	39.2	38.8	32	36	46	38.4	40	27.6	40.8	40	52.8	37.2	31.6	37.2	30.4	31.6	36.4
Glucose	13818	15165.2	16157.2	13047.2	13867.6	14976.4	13996.4	16434	12976	15317.6	14420.4	13316	14237.6	15242.4	15114.8	11578	13866	14607.2	12876.8	13212.8	15920.4	15198.4	14048.8	15298.4	14659.2	14232.8	15211.6	13882
Glutamate	28.4	12.4	20	15.2	30.4	29.6	18	19.6	17.6	14.4	26	14	9.2	4.8	6	16	22.8	21.2	6	14	18.8	18	25.6	23.6	28	25.2	28	28
Glutamine	424.4	554	587.6	529.6	530.4	478.4	456.4	594	426.8	471.6	521.2	451.6	538.8	471.2	572.4	370	564.4	522.8	472.4	344.8	496.4	336	471.6	472	393.6	404.8	440	625.6
Glycerol	79.2	81.6	78	93.2	110	105.6	91.2	108.8	118.8	91.6	104	113.6	126.4	153.2	86.4	117.2	118.4	99.2	169.2	115.2	106.4	117.2	228	188.8	166	194	174.4	215.6
Glycine	369.2	406	321.2	408.8	408.8	389.6	324	386.8	338.4	357.6	373.6	352.8	348.8	376.8	449.6	317.2	345.2	352.8	210.4	266.4	298.4	292	216.4	244.8	235.6	237.6	285.2	340
Histidine	53.6	67.2	60.8	66.8	68.8	65.6	53.2	62.8	66	60	64.8	63.2	50.4	49.6	70	79.2	62.8	66	59.6	54	66.4	55.6	55.2	60	57.2	59.2	58.4	73.2
Isoleucine	121.6	144	119.2	150.8	162	114.8	115.6	131.2	146.4	147.2	142.8	138.4	134	92	142	122.8	131.6	118	134	65.6	103.6	78.4	89.2	72.4	73.2	134	98.8	102.8
Lactate	3630.4	4568.8	4452	4126	3992	3731.6	4050.8	5365.2	4834.8	4018.8	4658	4696.4	5516.4	5152.8	5713.6	4061.6	3783.6	4942.8	3904.8	5187.6	5074	4826	5953.2	6228	4586.4	6063.2	6032.4	6717.2
Leucine	196	230	156	234.4	257.2	185.6	181.2	200.8	212.8	201.6	204.4	211.2	202.8	156	216	194	204	181.2	191.6	100.4	162	160.8	138	124	133.2	220.4	182	188.8
Lysine	188	179.2	168.8	205.2	229.6	180.4	175.2	186.8	196.4	184.4	222.8	199.6	181.2	169.2	230.4	175.2	222.8	271.6	172.8	160.8	201.6	188	130	156.4	168.8	160.4	196	252.8
Methionine	79.2	82.8	67.6	95.2	102	76.4	70.4	76.8	81.6	85.6	84	74.8	63.6	66.4	92	63.2	73.6	72	45.2	63.2	70.4	62.4	47.2	62.8	50.8	56	65.2	88.8
N,N-Dimethylglycine	6	6	5.2	5.6	6	5.6	6	5.2	5.2	5.6	6.4	6	4.4	6	6	5.2	4.8	5.2	6	4.8	5.2	4.4	5.2	5.2	5.2	6	4.8	5.6
Ornithine	62.8	56.4	40.8	70.4	83.6	40	50	55.2	46.8	41.2	96	50.8	51.6	55.2	69.6	64	44.8	40.8	32.8	41.2	41.6	44	26.4	52.8	28.8	32.8	41.2	53.2
Phenylalanine	58.8	58.4	57.6	70.8	72.8	64	58	60.8	69.6	65.6	61.2	67.2	60.4	58	69.6	96.8	63.6	62	66.8	54	66.8	57.2	63.6	61.6	57.2	78.8	62.4	76
Proline	157.2	181.6	164.4	206.8	214	150.8	136.8	188.8	163.6	138.8	166	154.4	170	157.2	256.8	175.2	166.8	161.2	105.2	113.6	189.6	155.6	117.2	142.8	134	165.6	204	212.4
Pyruvate	43.6	72.8	88.8	122.4	77.2	122.4	61.2	98.4	67.6	73.6	92.8	128	148	139.6	142.4	122.4	120.4	169.2	101.2	151.2	166	155.6	161.2	148	134.4	137.6	142.8	144.8
Serine	134.4	134.4	132.8	154.8	164	153.2	130.8	143.2	147.2	118	139.2	146	130.8	104.4	172	162	169.2	158	90.4	125.2	157.2	138.8	96	115.6	107.2	110.4	153.6	174
Succinate	13.2	16	14	14	14.4	17.2	14.8	18	13.6	16	30.8	18	17.2	15.6	13.2	16	16	10.4	9.2	5.6	9.2	10	20	19.2	10.8	10	10.8	18
Taurine	416	498.4	482	518.8	516.8	532.8	396	644.8	520.8	504.4	602	505.2	610.8	681.2	601.6	458.4	582.4	560	634.4	608	595.2	515.2	709.2	798.4	686.4	718.4	746	942
Threonine	214.8	260.4	215.2	285.6	302	250	215.2	215.2	220.8	228.8	215.6	207.2	220	189.2	253.6	153.2	204.8	206	149.2	172	214.8	180	133.2	168.8	174	167.6	184	218.8
Tryptophan	74.8	79.2	74.4	87.6	88	76.4	65.6	80.4	81.6	74.4	75.6	82.8	78	59.2	82	85.6	77.6	70	68.8	56	86.8	74.8	58.8	62.4	65.6	79.6	66.4	77.6
Tyrosine	74	88	64	96.4	112.8	83.6	82.4	80.4	92.8	95.6	94.8	86	77.6	63.6	100	134.4	82.4	74	55.6	50.8	78.4	64.4	50.8	59.6	62	63.6	62.8	80
Valine	347.6	348.8	285.6	390.4	390.4	298.8	305.2	317.2	334.4	331.2	329.2	316.8	302.8	259.6	326	313.6	272	253.2	285.2	182.8	226.8	193.2	236.8	196	180.8	322.8	221.2	234.4
