# Supplementary material for: 0.33g mitigates muscle atrophy while 0.67g preserves muscle function and myofiber type composition in mice during spaceflight
Source: Sci Adv. 2026 Mar 13;12(11):eaed2258. doi: 10.1126/sciadv.aed2258 (PMC12985678; doi:10.1126/sciadv.aed2258)
Supplement: Supplementary file 3 — Movie S1 [file sciadv.aed2258_movie_s1.zip]

Archive with 1 entries (1 files):
- aed2258_movie_s1.mp4
